# Supplementary material for: A Mouse Model of Neurodegeneration Induced by Blade Penetrating Stab Wound to the Hippocampus
Source: Biology (Basel). 2022 Sep 18;11(9):1365. doi: 10.3390/biology11091365 (PMC9495452; doi:10.3390/biology11091365)
Supplement: Supplementary file 1 [file biology-11-01365-s001.zip]

Archive with 1 entries (1 files):
- biology-1886719-supplementary.pdf
